# Supplementary material for: Expression of Rejection-Associated Transcripts in Early Protocol Renal Transplant Biopsies Is Associated with Tacrolimus Exposure and Graft Outcome
Source: Int J Mol Sci. 2024 Mar 10;25(6):3189. doi: 10.3390/ijms25063189 (PMC10970018; doi:10.3390/ijms25063189)
Supplement: Supplementary file 1 [file ijms-25-03189-s001.zip]

Archive with 2 entries (2 files):
- Supplementary_table1.xls
- Supplementary_table2.xls
