# Supplementary material for: Expression of Rejection-Associated Transcripts in Early Protocol Renal Transplant Biopsies Is Associated with Tacrolimus Exposure and Graft Outcome
Source: Int J Mol Sci. 2024 Mar 10;25(6):3189. doi: 10.3390/ijms25063189 (PMC10970018; doi:10.3390/ijms25063189)
Supplement: Supplementary file 1 [file ijms-25-03189-s001.zip › Supplementary_table1.xls]

## Sheet: top1
	meanTarget	meanCalibrator	ddCt	FC	t.test	p.value	adj.p.value	LinearRQ	Gene_Function_Banff	Author_Banff	EntrezID	Gene_Description
ADAMDEC1	5.23125	8.61038	-3.37914	10.4045	-4.97261	1.64105e-06	4.90623e-06	10.4045	TCMR	Sellares	27299	ADAM like decysin 1
GBP5	1.90488	5.15778	-3.2529	9.5328	-6.44335	1.22406e-09	1.22406e-08	9.5328	TCMR	Sellares	115362	guanylate binding protein 5
SH2D1A	5.25522	8.49888	-3.24366	9.47196	-6.38298	1.68087e-09	1.47713e-08	9.47196	TCMR	Sellares	4068	SH2 domain containing 1A
MS4A1	4.14371	7.37463	-3.23091	9.38861	-4.29477	2.97359e-05	6.07283e-05	9.38861	Tolerance		931	membrane spanning 4-domains A1
LTF	0.659647	3.86664	-3.20699	9.23424	-5.22321	5.23126e-07	1.76403e-06	9.23424	Tissue_Damage	AKI_Einecke	4057	lactotransferrin
TRAT1	4.64471	7.84794	-3.20323	9.21017	-6.04372	9.67831e-09	5.61342e-08	9.21017	TCMR		50852	T cell receptor associated transmembrane adaptor 1
CXCL9	0.244545	3.38939	-3.14484	8.84488	-4.59579	8.51816e-06	2.07586e-05	8.84488	TCMR	Sellares	4283	C-X-C motif chemokine ligand 9
CXCL11	3.07759	6.22042	-3.14282	8.83251	-4.93631	1.9306e-06	5.54331e-06	8.83251	ABMR	Adam	6373	C-X-C motif chemokine ligand 11
TIGIT	6.03104	9.07101	-3.03997	8.22472	-5.48886	1.49624e-07	5.70932e-07	8.22472	TCMR	Sellares	201633	T cell immunoreceptor with Ig and ITIM domains
LST1	3.76568	6.71821	-2.95254	7.7411	-8.12841	9.71426e-14	2.81714e-11	7.7411	ABMR	Venner	7940	leukocyte specific transcript 1
SLAMF7	2.19413	5.13895	-2.94482	7.69979	-6.12098	6.52822e-09	4.11562e-08	7.69979	TCMR		57823	SLAM family member 7
ICOS	6.25771	9.19084	-2.93313	7.63767	-5.35501	2.82541e-07	1.03718e-06	7.63767	TCMR	Venner	29851	inducible T cell costimulator
CCL5	4.71235	7.64542	-2.93307	7.63733	-5.00023	1.4494e-06	4.47156e-06	7.63733	TCMR	NIH	6352	C-C motif chemokine ligand 5
FCGR3A	0.574066	3.49177	-2.9177	7.55641	-6.83533	1.50082e-10	2.56022e-09	7.55641	ABMR	Venner	2214	Fc fragment of IgG receptor IIIa
CLEC4C	6.13692	8.98118	-2.84425	7.18135	-4.06482	7.41722e-05	0.000139675	7.18135	Tolerance		170482	C-type lectin domain family 4 member C
DUSP2	4.34931	7.1888	-2.83949	7.15766	-6.31872	2.35162e-09	1.84316e-08	7.15766	TCMR	Sellares	1844	dual specificity phosphatase 2
CCR7.2	4.64321	7.47717	-2.83397	7.13032	-4.51792	1.18381e-05	2.7686e-05	7.13032	Tolerance
SP140	4.58437	7.39586	-2.81149	7.02009	-6.42669	1.33624e-09	1.26447e-08	7.02009	TCMR	Sellares	11262	SP140 nuclear body protein
SELL	3.24715	6.01179	-2.76464	6.7958	-6.2605	3.18241e-09	2.26995e-08	6.7958	TCMR		6402	selectin L
CXCR6	5.0892	7.84046	-2.75126	6.73305	-6.02363	1.07168e-08	5.97665e-08	6.73305	TCMR	Sellares	10663	C-X-C motif chemokine receptor 6
CTLA4	5.52866	8.25862	-2.72996	6.63437	-4.98215	1.57223e-06	4.79945e-06	6.63437	TCMR	Venner	1493	cytotoxic T-lymphocyte associated protein 4
ITGAX	3.22103	5.93906	-2.71803	6.57974	-6.90098	1.0493e-10	2.02865e-09	6.57974	Tolerance	TOLS_Colvin	3687	integrin subunit alpha X
IL2RB	3.2325	5.94195	-2.70945	6.54074	-6.94919	8.05908e-11	1.66938e-09	6.54074	TCMR	NIH	3560	interleukin 2 receptor subunit beta
CCR7.1	5.25105	7.96021	-2.70916	6.5394	-4.04824	7.9116e-05	0.000148023	6.5394	Tolerance
ACKR1.2	4.92074	7.61432	-2.69357	6.46914	-5.21302	5.48412e-07	1.82804e-06	6.46914	ABMR
CD7	3.28593	5.95919	-2.67326	6.37869	-6.28552	2.79497e-09	2.133e-08	6.37869	TCMR	Sarwall	924	CD7 molecule
LCN2	4.07806	6.74063	-2.66256	6.33158	-4.22654	3.9147e-05	7.56843e-05	6.33158	Tissue_Damage	AKI_Einecke	3934	lipocalin 2
CCL4	3.45277	6.10007	-2.6473	6.26494	-6.57739	6.01715e-10	7.27072e-09	6.26494	ABMR	Halloran	6351	C-C motif chemokine ligand 4
SLAMF8	2.79027	5.42947	-2.63919	6.22982	-7.03825	4.93683e-11	1.30153e-09	6.22982	TCMR	Sellares	56833	SLAM family member 8
THEMIS	4.17829	6.81446	-2.63617	6.21677	-6.27973	2.88033e-09	2.14178e-08	6.21677	TCMR	Halloran	387357	thymocyte selection associated
BTLA	3.66321	6.2827	-2.61949	6.14534	-5.02098	1.31996e-06	4.11601e-06	6.14534	TCMR	Sellares	151888	B and T lymphocyte associated
AIM2	4.79514	7.4126	-2.61746	6.13669	-4.95285	1.79295e-06	5.30568e-06	6.13669	TCMR	Sellares	9447	absent in melanoma 2
CD244	6.05289	8.67014	-2.61725	6.13579	-5.8775	2.23536e-08	1.13729e-07	6.13579	Tissue_Damage	Exhaustion_Wherry	51744	CD244 molecule
IFNG	6.47989	9.09292	-2.61303	6.11786	-4.56453	9.72582e-06	2.35041e-05	6.11786	ABMR	Adam	3458	interferon gamma
IKZF3	2.46821	5.07681	-2.6086	6.09912	-5.59083	9.15755e-08	3.68846e-07	6.09912	TCMR	Halloran	22806	IKAROS family zinc finger 3
TNFRSF18	7.51427	10.12	-2.60577	6.08716	-5.51655	1.3102e-07	5.13456e-07	6.08716	Tolerance		8784	TNF receptor superfamily member 18
GZMB	5.33039	7.92454	-2.59415	6.03835	-5.13597	7.82144e-07	2.49255e-06	6.03835	TCMR	Sellares	3002	granzyme B
TBX21	5.49746	8.08635	-2.58889	6.01636	-6.04462	9.63411e-09	5.61342e-08	6.01636	ABMR	Adam	30009	T-box 21
RUNX3	3.87947	6.44424	-2.56477	5.9166	-6.62301	4.71669e-10	6.21745e-09	5.9166	TCMR	Sarwall	864	RUNX family transcription factor 3
LAG3	5.11513	7.66388	-2.54875	5.85128	-4.94406	1.86484e-06	5.40805e-06	5.85128	TCMR	Sellares	3902	lymphocyte activating 3
CXCL10	2.13781	4.66973	-2.53192	5.78341	-4.78696	3.73521e-06	9.75867e-06	5.78341	TCMR	Sarwall	3627	C-X-C motif chemokine ligand 10
TLR8	3.43523	5.95071	-2.51549	5.7179	-5.78869	3.47611e-08	1.62592e-07	5.7179	TCMR	NIH	51311	toll like receptor 8
CD3D	2.2042	4.71382	-2.50962	5.6947	-5.63005	7.57031e-08	3.18172e-07	5.6947	TCMR	Sellares	915	CD3d molecule
LTB	3.0056	5.51462	-2.50902	5.69233	-5.64227	7.13293e-08	3.04199e-07	5.69233	Tolerance		4050	lymphotoxin beta
GZMA	2.95668	5.46368	-2.507	5.68438	-6.03335	1.02014e-08	5.8008e-08	5.68438	TCMR	NIH	3001	granzyme A
PDCD1	9.66516	12.169	-2.50381	5.67183	-4.67175	6.156e-06	1.539e-05	5.67183	TCMR		5133	programmed cell death 1
NKG7	1.64167	4.14466	-2.50299	5.66861	-6.25888	3.20924e-09	2.26995e-08	5.66861	TCMR	Sarwall	4818	natural killer cell granule protein 7
CXCL8	5.31364	7.78762	-2.47397	5.55572	-4.35366	2.33942e-05	4.98847e-05	5.55572	TCMR		3576	C-X-C motif chemokine ligand 8
EOMES	5.14035	7.60687	-2.46651	5.52707	-5.72981	4.64764e-08	2.07356e-07	5.52707	Tissue_Damage	Exhaustion_Wherry	8320	eomesodermin
CD96	2.3509	4.80922	-2.45832	5.49577	-5.86234	2.41104e-08	1.18817e-07	5.49577	TCMR	Halloran	10225	CD96 molecule
CXCL13	7.13254	9.5788	-2.44626	5.45003	-2.68766	0.00793132	0.0118561	5.45003	TCMR	Halloran	10563	C-X-C motif chemokine ligand 13
CD2	1.00062	3.44503	-2.44441	5.44304	-6.37083	1.7913e-09	1.52787e-08	5.44304	TCMR	NIH	914	CD2 molecule
KLRF1	6.39215	8.82269	-2.43055	5.39098	-5.58404	9.4632e-08	3.75935e-07	5.39098	ABMR	Adam	51348	killer cell lectin like receptor F1
PLA2G2D	8.53487	10.9473	-2.41243	5.32368	-4.50214	1.26483e-05	2.8882e-05	5.32368	TCMR	Halloran	26279	phospholipase A2 group IID
PSTPIP1	5.56054	7.96762	-2.40708	5.30401	-6.3218	2.31415e-09	1.84316e-08	5.30401	TCMR	Sellares	9051	proline-serine-threonine phosphatase interacting protein 1
CCL19	0.988398	3.38612	-2.39772	5.26969	-3.74563	0.000248181	0.000438857	5.26969	TCMR	NIH	6363	C-C motif chemokine ligand 19
MYB	7.59559	9.98186	-2.38628	5.22806	-4.23983	3.71153e-05	7.27258e-05	5.22806	TCMR	Sellares	4602	MYB proto-oncogene, transcription factor
TNF	4.92141	7.30348	-2.38207	5.21285	-7.42937	5.53556e-12	3.21062e-10	5.21285	ABMR	Adam	7124	tumor necrosis factor
CCR5.2	8.91836	11.2968	-2.37842	5.19968	-4.1046	6.3488e-05	0.000121128	5.19968	TCMR	NIH
MEGF11	6.25413	8.6217	-2.36757	5.16071	-4.32461	2.63409e-05	5.41763e-05	5.16071	Tissue_Damage	AKI_Einecke	84465	multiple EGF like domains 11
FGD2	4.23374	6.57329	-2.33955	5.06145	-7.00852	5.81619e-11	1.40558e-09	5.06145	TCMR	Sellares	221472	FYVE, RhoGEF and PH domain containing 2
IDO1	3.10977	5.43625	-2.32649	5.01582	-4.77701	3.90117e-06	1.01012e-05	5.01582	Tolerance	TOLS_Colvin	3620	indoleamine 2,3-dioxygenase 1
IL12RB1	5.35492	7.67817	-2.32325	5.00459	-6.21995	3.92524e-09	2.64725e-08	5.00459	TCMR	Sellares	3594	interleukin 12 receptor subunit beta 1
SCML4	5.13536	7.41918	-2.28382	4.86964	-5.68948	5.66455e-08	2.48897e-07	4.86964	TCMR	Halloran	256380	Scm polycomb group protein like 4
FCGR1B.FCGR1A	1.60777	3.88666	-2.27889	4.85304	-5.26195	4.36935e-07	1.52664e-06	4.85304	Cells	Mengel
IL18RAP	7.3806	9.64621	-2.26562	4.80859	-5.31141	3.46782e-07	1.24157e-06	4.80859	ABMR	Venner	8807	interleukin 18 receptor accessory protein
SIRPB2	6.03013	8.29132	-2.26119	4.79386	-6.10373	7.12999e-09	4.39936e-08	4.79386	TCMR	Halloran	284759	signal regulatory protein beta 2
AOAH	2.62846	4.87992	-2.25146	4.76165	-7.13908	2.82412e-11	9.09993e-10	4.76165	TCMR	Sellares	313	acyloxyacyl hydrolase
CTSS	-1.32427	0.893122	-2.2174	4.65053	-7.19499	2.06834e-11	7.49773e-10	4.65053	Tissue_Damage	AKI_Einecke	1520	cathepsin S
IL10RA	2.29935	4.50864	-2.20929	4.62447	-7.20568	1.94857e-11	7.49773e-10	4.62447	TCMR	NIH	3587	interleukin 10 receptor subunit alpha
ST8SIA4	3.03884	5.24616	-2.20732	4.61817	-7.6682	1.41611e-12	2.05337e-10	4.61817	TCMR	Sellares	7903	ST8 alpha-N-acetyl-neuraminide alpha-2,8-sialyltransferase 4
CD72	3.73308	5.93229	-2.19922	4.5923	-5.89	2.10006e-08	1.08753e-07	4.5923	TCMR	Sellares	971	CD72 molecule
CD6	3.02665	5.22364	-2.19699	4.58523	-5.31639	3.38773e-07	1.22805e-06	4.58523	TCMR	Sarwall	923	CD6 molecule
CXCR3	7.89727	10.093	-2.19578	4.58138	-4.27237	3.25566e-05	6.47735e-05	4.58138	TCMR	NIH	2833	C-X-C motif chemokine receptor 3
FGFBP2	5.8151	8.00742	-2.19232	4.57039	-4.55201	1.02546e-05	2.43756e-05	4.57039	ABMR	Venner	83888	fibroblast growth factor binding protein 2
LTA	7.89484	10.0585	-2.16371	4.48065	-4.41388	1.82622e-05	4.01215e-05	4.48065	Tolerance	TOLS_Colvin	4049	lymphotoxin alpha
TNFSF8	5.21267	7.35314	-2.14047	4.40905	-6.19669	4.42553e-09	2.91683e-08	4.40905	TCMR	Sellares	944	TNF superfamily member 8
LAIR1	3.58128	5.71567	-2.13439	4.39052	-6.68188	3.44027e-10	4.98839e-09	4.39052	TCMR	Sellares	3903	leukocyte associated immunoglobulin like receptor 1
ISG20	3.49745	5.6232	-2.12575	4.3643	-5.5994	8.78479e-08	3.58815e-07	4.3643	TCMR	NIH	3669	interferon stimulated exonuclease gene 20
CCR4	5.98916	8.1053	-2.11614	4.33533	-4.23785	3.74103e-05	7.28121e-05	4.33533	Tolerance		1233	C-C motif chemokine receptor 4
CD8A	3.12238	5.23159	-2.10921	4.31455	-4.94501	1.85699e-06	5.40805e-06	4.31455	TCMR	Sellares	925	CD8a molecule
IL21R	4.59069	6.69962	-2.10893	4.31371	-5.35623	2.8091e-07	1.03718e-06	4.31371	TCMR	Sellares	50615	interleukin 21 receptor
MS4A6A	1.18951	3.2972	-2.10769	4.31001	-7.58045	2.34207e-12	2.264e-10	4.31001	Eculizumab_Resp	Lefaucheur	64231	membrane spanning 4-domains A6A
GNLY	3.59179	5.68227	-2.09049	4.25892	-4.84074	2.94987e-06	8.07039e-06	4.25892	ABMR	Adam	10578	granulysin
LCP2	2.47537	4.50453	-2.02917	4.08169	-6.85087	1.37918e-10	2.49976e-09	4.08169	TCMR	Venner	3937	lymphocyte cytosolic protein 2
SH2D1B	6.78322	8.79741	-2.01419	4.03955	-4.47125	1.43915e-05	3.26058e-05	4.03955	ABMR	Adam	117157	SH2 domain containing 1B
SELE	4.67217	6.6821	-2.00994	4.02765	-4.35613	2.31592e-05	4.97495e-05	4.02765	ABMR	Adam	6401	selectin E
INPP5D	1.97876	3.9761	-1.99734	3.99263	-7.24115	1.598e-11	7.49773e-10	3.99263	TCMR	Sarwall	3635	inositol polyphosphate-5-phosphatase D
PTPN7	4.27644	6.22579	-1.94935	3.86201	-5.60061	8.73336e-08	3.58815e-07	3.86201	TCMR	Sellares	5778	protein tyrosine phosphatase non-receptor type 7
MS4A7	3.05949	4.99387	-1.93438	3.82213	-6.69626	3.18434e-10	4.86031e-09	3.82213	Eculizumab_Resp	Lefaucheur	58475	membrane spanning 4-domains A7
VCAN	1.43341	3.30672	-1.87332	3.66374	-4.40878	1.86512e-05	4.0668e-05	3.66374	Tissue_Damage	AKI_Einecke	1462	versican
SDR16C5	9.33507	11.1652	-1.83016	3.55576	-3.58998	0.000435552	0.000751845	3.55576	ABMR	Venner	195814	short chain dehydrogenase/reductase family 16C member 5
ADAM8	3.87895	5.70706	-1.8281	3.5507	-6.33945	2.11066e-09	1.74883e-08	3.5507	TCMR	NIH	101	ADAM metallopeptidase domain 8
CD4	0.837386	2.63576	-1.79837	3.47828	-6.97369	7.04466e-11	1.5715e-09	3.47828	TCMR	Sellares	920	CD4 molecule
SLA	2.62907	4.42644	-1.79738	3.47588	-7.10177	3.47405e-11	1.00747e-09	3.47588	TCMR	Sellares	6503	Src like adaptor
CD74	-3.9015	-2.12572	-1.77578	3.42422	-6.40937	1.46356e-09	1.32635e-08	3.42422	ABMR	Adam	972	CD74 molecule
IL2	9.42706	11.2026	-1.77556	3.42372	-4.26319	3.37849e-05	6.66505e-05	3.42372	Tissue_Damage	Exhaustion_Wherry	3558	interleukin 2
IL10	7.04679	8.81693	-1.77015	3.41088	-4.33918	2.48209e-05	5.21598e-05	3.41088	TCMR	NIH	3586	interleukin 10
CPA3	3.72343	5.4869	-1.76347	3.39513	-4.29037	3.02701e-05	6.13869e-05	3.39513	Cells	Mengel	1359	carboxypeptidase A3
GBP2	1.51395	3.26342	-1.74947	3.36236	-6.54948	6.9806e-10	8.09749e-09	3.36236	TCMR	NIH	2634	guanylate binding protein 2
IL27RA	3.98412	5.71338	-1.72926	3.31559	-6.16996	5.07826e-09	3.27266e-08	3.31559	TCMR		9466	interleukin 27 receptor subunit alpha
CD163	0.919745	2.61569	-1.69594	3.23988	-5.26818	4.24444e-07	1.50108e-06	3.23988	Cells	Macrophages	9332	CD163 molecule
CD84	6.93836	8.63263	-1.69426	3.23611	-3.57287	0.000462824	0.000794195	3.23611	TCMR	Sellares	8832	CD84 molecule
CD8B	9.56899	11.2446	-1.67565	3.19463	-2.65342	0.00874519	0.0128736	3.19463	TCMR	Sellares	926	CD8b molecule
TPSAB1	3.60731	5.27247	-1.66516	3.17148	-3.41093	0.000813725	0.00134588	3.17148	Cells	Mengel	7177	tryptase alpha/beta 1
CXCR4	2.57535	4.20897	-1.63362	3.1029	-5.16568	6.82373e-07	2.19876e-06	3.1029	TCMR	NIH	7852	C-X-C motif chemokine receptor 4
CCL2	0.839115	2.46718	-1.62807	3.09099	-4.82471	3.16537e-06	8.49961e-06	3.09099	TCMR	NIH	6347	C-C motif chemokine ligand 2
TIMP1	-0.487547	1.12271	-1.61026	3.05307	-6.6497	4.08871e-10	5.64631e-09	3.05307	TCMR	NIH	7076	TIMP metallopeptidase inhibitor 1
HLA.F	3.00064	4.61045	-1.60981	3.05211	-5.0503	1.15592e-06	3.64368e-06	3.05211	TCMR	NIH
PSMB9	0.529045	2.11881	-1.58977	3.01001	-5.94936	1.55932e-08	8.22188e-08	3.01001	TCMR	NIH	5698	proteasome subunit beta 9
IL2RA	5.63233	7.22122	-1.58889	3.00819	-4.27312	3.24583e-05	6.47735e-05	3.00819	TCMR	NIH	3559	interleukin 2 receptor subunit alpha
CASP1	2.49365	4.08033	-1.58668	3.00356	-6.70016	3.1182e-10	4.86031e-09	3.00356	TCMR	NIH	834	caspase 1
MMP9	4.75857	6.34159	-1.58302	2.99597	-2.48904	0.0137983	0.0202097	2.99597	TCMR	NIH	4318	matrix metallopeptidase 9
FOXP3	9.49669	11.0713	-1.57462	2.97857	-3.64113	0.000362756	0.000629935	2.97857	Tolerance	TOLS_Colvin	50943	forkhead box P3
EMP3	1.22896	2.74718	-1.51822	2.86438	-7.47008	4.39371e-12	3.18544e-10	2.86438	ABMR	Venner	2014	epithelial membrane protein 3
MRC1	0.740439	2.23429	-1.49385	2.81639	-6.60016	5.329e-10	6.71917e-09	2.81639	Cells		4360	mannose receptor C-type 1
TAP1	6.97631	8.46128	-1.48496	2.7991	-4.87821	2.49976e-06	7.03815e-06	2.7991	TCMR	Sellares	6890	transporter 1, ATP binding cassette subfamily B member
CX3CR1	1.65198	3.11451	-1.46253	2.75592	-5.40014	2.28279e-07	8.59752e-07	2.75592	ABMR	Adam	1524	C-X3-C motif chemokine receptor 1
RARRES1	2.05346	3.48268	-1.42922	2.693	-3.74751	0.000246469	0.000438503	2.693	Tissue_Damage	AKI_Einecke	5918	retinoic acid receptor responder 1
ITGB6	0.631876	2.04946	-1.41758	2.67137	-3.85978	0.000162474	0.000296337	2.67137	Tissue_Damage	AKI_Einecke	3694	integrin subunit beta 6
CCL21	1.51988	2.937	-1.41712	2.67052	-3.72408	0.000268561	0.000472016	2.67052	Tolerance	TOLS_Colvin	6366	C-C motif chemokine ligand 21
NFKBIZ	2.85173	4.26554	-1.41381	2.66439	-6.08291	7.92896e-09	4.79041e-08	2.66439	Tissue_Damage	AKI_Einecke	64332	NFKB inhibitor zeta
IL18BP	2.17705	3.55515	-1.37809	2.59924	-6.45978	1.1225e-09	1.20565e-08	2.59924	TCMR	Sellares	10068	interleukin 18 binding protein
CD14	0.896527	2.27274	-1.37622	2.59587	-5.19057	6.08415e-07	2.005e-06	2.59587	TCMR	NIH	929	CD14 molecule
ARHGDIB	-0.0584419	1.26257	-1.32101	2.49841	-6.48888	9.62553e-10	1.07362e-08	2.49841	TCMR		397	Rho GDP dissociation inhibitor beta
HAVCR1	2.59083	3.91082	-1.31999	2.49665	-2.6753	0.00821693	0.01222	2.49665	Tissue_Damage	AKI_Einecke	26762	hepatitis A virus cellular receptor 1
PRDM1	4.09196	5.40861	-1.31665	2.49087	-4.82716	3.13157e-06	8.48743e-06	2.49087	Cells	Plasma cells	639	PR/SET domain 1
PSMB10	1.8707	3.17517	-1.30447	2.46993	-6.01504	1.11936e-08	6.12478e-08	2.46993	ABMR	Adam	5699	proteasome subunit beta 10
MYBL1	5.63941	6.93892	-1.29951	2.46144	-5.51126	1.34392e-07	5.19649e-07	2.46144	ABMR	Adam	4603	MYB proto-oncogene like 1
AGR2	3.18387	4.48236	-1.29848	2.4597	-2.6914	0.00784668	0.0117904	2.4597	ABMR	Venner	10551	anterior gradient 2, protein disulphide isomerase family member
PDCD1LG2	4.94585	6.23777	-1.29192	2.44854	-4.3794	2.10508e-05	4.55576e-05	2.44854	TCMR	Halloran	80380	programmed cell death 1 ligand 2
TGFB1	1.34599	2.60185	-1.25587	2.3881	-6.25338	3.30195e-09	2.27992e-08	2.3881	Tissue_Damage	Exhaustion_Wherry	7040	transforming growth factor beta 1
GBP4	0.29477	1.53882	-1.24405	2.36862	-4.43464	1.67584e-05	3.73842e-05	2.36862	TCMR	NIH	115361	guanylate binding protein 4
STAT1	-1.0096	0.228157	-1.23776	2.35832	-4.55731	1.00275e-05	2.40328e-05	2.35832	TCMR	NIH	6772	signal transducer and activator of transcription 1
ANXA1	-0.535641	0.693783	-1.22942	2.34473	-5.86182	2.41731e-08	1.18817e-07	2.34473	ABMR	Venner	301	annexin A1
VCAM1	0.577095	1.79641	-1.21932	2.32837	-5.18801	6.15636e-07	2.00601e-06	2.32837	TCMR	NIH	7412	vascular cell adhesion molecule 1
ANKRD22	3.35569	4.57019	-1.2145	2.3206	-2.83389	0.00517169	0.00789363	2.3206	TCMR	Sellares	118932	ankyrin repeat domain 22
KLF4	4.9016	6.08229	-1.1807	2.26686	-4.80408	3.46557e-06	9.1365e-06	2.26686	ABMR	Adam	9314	Kruppel like factor 4
GBP1	1.97462	3.14897	-1.17436	2.25692	-4.51298	1.2086e-05	2.80396e-05	2.25692	TCMR	NIH	2633	guanylate binding protein 1
IER5	1.43907	2.61317	-1.1741	2.25652	-6.45154	1.17236e-09	1.21422e-08	2.25652	ABMR	Venner	51278	immediate early response 5
LAYN	5.89863	7.05509	-1.15647	2.22911	-4.46032	1.50626e-05	3.38616e-05	2.22911	ABMR	Venner	143903	layilin
EPO	6.15248	7.28233	-1.12985	2.18836	-1.4028	0.162551	0.193196	2.18836	Tolerance	TOLS_Colvin	2056	erythropoietin
PLAAT4	-0.142022	0.983372	-1.12539	2.18161	-4.73956	4.59223e-06	1.17854e-05	2.18161	TCMR	Sellares	5920	phospholipase A and acyltransferase 4
IFI30	-0.572776	0.549692	-1.12247	2.17719	-6.4245	1.35168e-09	1.26447e-08	2.17719	TCMR	Venner	10437	IFI30 lysosomal thiol reductase
WARS1	1.22121	2.33165	-1.11043	2.1591	-5.84007	2.69393e-08	1.28072e-07	2.1591	TCMR	Sellares
PSMB8	0.536102	1.6357	-1.0996	2.14295	-5.96671	1.42885e-08	7.67347e-08	2.14295	TCMR	NIH	5696	proteasome subunit beta 8
CD160	3.99053	5.08688	-1.09635	2.13813	-3.52324	0.000551346	0.000935032	2.13813	ABMR	Venner	11126	CD160 molecule
EZH2	5.86346	6.93286	-1.06941	2.09857	-4.33144	2.5617e-05	5.30638e-05	2.09857	TCMR	Sellares	2146	enhancer of zeste 2 polycomb repressive complex 2 subunit
NPDC1	7.84138	8.89477	-1.05339	2.0754	-3.82041	0.000188238	0.000339062	2.0754	ABMR	Venner	56654	neural proliferation, differentiation and control 1
GIMAP5	3.11029	4.13913	-1.02884	2.04039	-4.51965	1.1752e-05	2.7686e-05	2.04039	TCMR	Sellares	55340	GTPase, IMAP family member 5
HLA.A	-3.46961	-2.4456	-1.02401	2.03356	-5.73682	4.48995e-08	2.03451e-07	2.03356	TCMR	NIH
AGR3	5.9446	6.96561	-1.02101	2.02934	-3.12521	0.00209899	0.00329031	2.02934	ABMR	Venner	155465	anterior gradient 3, protein disulphide isomerase family member
THBD	6.49968	7.49679	-0.997109	1.996	-4.19878	4.37409e-05	8.40058e-05	1.996	ABMR	Adam	7056	thrombomodulin
PLK2	8.06999	9.06703	-0.997041	1.9959	-4.08231	6.92807e-05	0.000131316	1.9959	ABMR	Venner	10769	polo like kinase 2
PLA1A	2.70567	3.69928	-0.993613	1.99116	-4.33933	2.48059e-05	5.21598e-05	1.99116	ABMR	Adam	51365	phospholipase A1 member A
FJX1	4.00792	4.98896	-0.981046	1.9739	-3.66723	0.000330188	0.000576834	1.9739	Tissue_Damage	GoCAR_Oconnell	24147	four-jointed box kinase 1
IFITM1	-0.296226	0.676316	-0.972542	1.96229	-3.86013	0.000162264	0.000296337	1.96229	Tolerance	TOLS_Colvin	8519	interferon induced transmembrane protein 1
APOL1	0.701071	1.6616	-0.960525	1.94602	-4.91256	2.14617e-06	6.10185e-06	1.94602	Cells		8542	apolipoprotein L1
OSMR	1.97712	2.92145	-0.944334	1.9243	-4.62596	7.49049e-06	1.84088e-05	1.9243	Tissue_Damage	AKI_Einecke	9180	oncostatin M receptor
HLA.E	-2.52041	-1.6088	-0.911617	1.88115	-5.85465	2.5053e-08	1.2109e-07	1.88115	TCMR	NIH
VWF	2.72427	3.63146	-0.907193	1.87539	-2.18633	0.0301966	0.0418995	1.87539	ABMR	Adam	7450	von Willebrand factor
KLF2	1.9309	2.79877	-0.867874	1.82497	-4.65378	6.64982e-06	1.64825e-05	1.82497	ABMR	Venner	10365	Kruppel like factor 2
SOD2.2	0.555292	1.41669	-0.861399	1.8168	-3.34027	0.00103454	0.00167607	1.8168	Tissue_Damage	AKI_Einecke
S1PR1	2.67105	3.50333	-0.83228	1.7805	-4.50838	1.23216e-05	2.83593e-05	1.7805	ABMR	Venner	1901	sphingosine-1-phosphate receptor 1
CD274	4.64025	5.47204	-0.831796	1.7799	-3.81014	0.000195562	0.000350081	1.7799	TCMR	Sellares	29126	CD274 molecule
TAPBP	8.59846	9.40217	-0.803713	1.74559	-3.15052	0.00193489	0.00306621	1.74559	TCMR		6892	TAP binding protein
TOX2	7.25505	8.05508	-0.800027	1.74113	-2.88603	0.00442229	0.00680928	1.74113	TCMR	Halloran	84969	TOX high mobility group box family member 2
CASP4	1.58594	2.38493	-0.798982	1.73987	-4.84944	2.8388e-06	7.84048e-06	1.73987	TCMR	NIH	837	caspase 4
SELP	4.11583	4.8937	-0.77787	1.7146	-3.44678	0.00071939	0.00119898	1.7146	ABMR	Venner	6403	selectin P
MCAM	1.79899	2.56336	-0.764362	1.69862	-3.21221	0.00158325	0.0025367	1.69862	ABMR	Venner	4162	melanoma cell adhesion molecule
EVA1C	4.53819	5.2977	-0.759505	1.69291	-3.89561	0.000141973	0.000262243	1.69291	ABMR	Venner	59271	eva-1 homolog C
NOS3	4.54507	5.29391	-0.748842	1.68044	-3.53337	0.00053207	0.000907648	1.68044	ABMR	Venner	4846	nitric oxide synthase 3
LHX6	9.99247	10.7309	-0.738429	1.66836	-1.46633	0.144457	0.173828	1.66836	ABMR	Venner	26468	LIM homeobox 6
B3GAT1	5.54328	6.2702	-0.726913	1.65509	-1.68279	0.0943022	0.116373	1.65509	Tolerance		27087	beta-1,3-glucuronyltransferase 1
FN1	0.312473	1.0021	-0.689627	1.61287	-2.30143	0.0226149	0.0321487	1.61287	Tissue_Damage	Matrix	2335	fibronectin 1
ICAM2	2.51101	3.16478	-0.653767	1.57327	-4.33301	2.54541e-05	5.30638e-05	1.57327	ABMR	Halloran	3384	intercellular adhesion molecule 2
PSME2	-0.030756	0.62178	-0.652536	1.57193	-5.23434	4.96803e-07	1.69497e-06	1.57193	TCMR	Sellares	5721	proteasome activator subunit 2
TFF3	5.99823	6.63892	-0.640688	1.55907	-1.76415	0.0795538	0.100307	1.55907	ABMR	Venner	7033	trefoil factor 3
SOD2.1	-1.49278	-0.897656	-0.595126	1.5106	-4.69042	5.68043e-06	1.43246e-05	1.5106	Tissue_Damage	AKI_Einecke
COL4A1	2.26839	2.81642	-0.548035	1.46209	-2.18079	0.0306114	0.0422729	1.46209	Tissue_Damage	Matrix	1282	collagen type IV alpha 1 chain
RAPGEF5	2.64486	3.1904	-0.54554	1.45957	-3.91824	0.000130318	0.000242258	1.45957	ABMR	Halloran	9771	Rap guanine nucleotide exchange factor 5
PHEX	7.53869	8.07895	-0.540263	1.45424	-1.51055	0.132813	0.160482	1.45424	TCMR	Sellares	5251	phosphate regulating endopeptidase homolog X-linked
RHOJ	4.42001	4.95628	-0.536272	1.45022	-2.14394	0.0334986	0.044975	1.45022	ABMR	Adam	57381	ras homolog family member J
COL13A1	7.08845	7.61423	-0.525777	1.43971	-1.91943	0.0566515	0.0733434	1.43971	ABMR	Halloran	1305	collagen type XIII alpha 1 chain
IL1R1	1.70238	2.22528	-0.522899	1.43684	-3.34446	0.00102003	0.00166184	1.43684	TCMR		3554	interleukin 1 receptor type 1
IFI27	0.13997	0.659001	-0.519032	1.43299	-2.16617	0.0317303	0.0432008	1.43299	TCMR	NIH	3429	interferon alpha inducible protein 27
KAAG1	5.12036	5.63266	-0.512303	1.42632	-1.97118	0.050372	0.0658012	1.42632	Tissue_Damage	GoCAR_Oconnell	353219	kidney associated antigen 1
VEGFC	4.61769	5.12742	-0.509725	1.42378	-2.81306	0.00550215	0.00835404	1.42378	ABMR		7424	vascular endothelial growth factor C
HYAL2	1.23544	1.72314	-0.487705	1.40221	-3.51838	0.000560819	0.000945567	1.40221	ABMR	Venner	8692	hyaluronidase 2
CD68	-0.681715	-0.197554	-0.484161	1.39877	-2.67061	0.00832753	0.0123213	1.39877	Cells	Macrophages	968	CD68 molecule
TM4SF1	1.02664	1.50286	-0.476227	1.3911	-2.35737	0.0195752	0.028384	1.3911	ABMR	Venner	4071	transmembrane 4 L six family member 1
JAK2	2.25389	2.7295	-0.475602	1.3905	-3.85098	0.000167927	0.000304368	1.3905	TCMR	NIH	3717	Janus kinase 2
LDLR	4.17975	4.63867	-0.458917	1.37451	-2.043	0.0426399	0.0564638	1.37451	ABMR	Venner	3949	low density lipoprotein receptor
ECSCR	3.41191	3.84025	-0.428337	1.34568	-2.34288	0.0203257	0.0291804	1.34568	ABMR	Halloran	641700	endothelial cell surface expressed chemotaxis and apoptosis regulator
RNF149	1.64485	2.06923	-0.424379	1.342	-4.97909	1.59396e-06	4.8151e-06	1.342	Tissue_Damage	GoCAR_Oconnell	284996	ring finger protein 149
ENG	0.79379	1.21035	-0.416556	1.33474	-3.2017	0.00163864	0.00261102	1.33474	ABMR	Venner	2022	endoglin
JAK1	1.09506	1.50973	-0.414665	1.33299	-4.70018	5.44605e-06	1.3854e-05	1.33299	TCMR	NIH	3716	Janus kinase 1
GNG11	3.42072	3.83342	-0.412703	1.33118	-1.78208	0.0765717	0.0969686	1.33118	ABMR	Venner	2791	G protein subunit gamma 11
RAMP3	2.03506	2.43379	-0.398731	1.31835	-3.13418	0.00203942	0.00321431	1.31835	ABMR	Halloran	10268	receptor activity modifying protein 3
CAV1	2.03605	2.43148	-0.395432	1.31534	-1.29047	0.19869	0.23093	1.31534	ABMR	Adam	857	caveolin 1
SPRY4	6.5031	6.8866	-0.383503	1.30451	-2.10098	0.0371587	0.049659	1.30451	Tissue_Damage	GoCAR_Oconnell	81848	sprouty RTK signaling antagonist 4
RASIP1	5.22369	5.59683	-0.373142	1.29517	-2.21296	0.0282694	0.0394237	1.29517	ABMR	Venner	54922	Ras interacting protein 1
TM4SF18	2.36767	2.7298	-0.36213	1.28532	-2.21287	0.0282763	0.0394237	1.28532	ABMR	Halloran	116441	transmembrane 4 L six family member 18
DENND2B	2.83196	3.18482	-0.352857	1.27709	-2.0818	0.0389007	0.0517487	1.27709	Tissue_Damage
CASP3	1.90219	2.25306	-0.350871	1.27533	-2.78216	0.0060278	0.00910449	1.27533	TCMR	NIH	836	caspase 3
APOL2	0.895549	1.24599	-0.350442	1.27495	-2.16916	0.0314985	0.0430876	1.27495	TCMR	Sellares	23780	apolipoprotein L2
MMRN2	2.58743	2.93404	-0.34661	1.27157	-2.17001	0.0314334	0.0430876	1.27157	ABMR	Venner	79812	multimerin 2
AICDA	10.1813	10.5276	-0.346303	1.2713	-0.766093	0.444713	0.484586	1.2713	Tolerance		57379	activation induced cytidine deaminase
HSPA12B	4.85565	5.19874	-0.343086	1.26847	-1.91546	0.0571595	0.0736722	1.26847	ABMR	Venner	116835	heat shock protein family A (Hsp70) member 12B
ROBO4	2.53999	2.87666	-0.336671	1.26284	-2.48521	0.0139421	0.0203177	1.26284	ABMR	Adam	54538	roundabout guidance receptor 4
CITED4	4.17751	4.51331	-0.335805	1.26208	-1.40289	0.162524	0.193196	1.26208	Tissue_Damage		163732	Cbp/p300 interacting transactivator with Glu/Asp rich carboxy-terminal domain 4
PGM5	3.8649	4.19327	-0.328369	1.25559	-1.71076	0.0889999	0.110772	1.25559	ABMR	Halloran	5239	phosphoglucomutase 5
MALL	1.33921	1.66573	-0.326519	1.25398	-1.80306	0.0732002	0.0935157	1.25398	ABMR	Adam	7851	mal, T cell differentiation protein like
RASSF9	4.81461	5.14052	-0.325908	1.25345	-1.60927	0.109465	0.133083	1.25345	ABMR	Venner	9182	Ras association domain family member 9
TANK	0.938506	1.2546	-0.316092	1.24495	-4.41586	1.81131e-05	4.00976e-05	1.24495	TCMR	NIH	10010	TRAF family member associated NFKB activator
BCL6	2.24895	2.55497	-0.306021	1.23629	-1.36772	0.173256	0.205079	1.23629	Tissue_Damage	Exhaustion_Wherry	604	BCL6 transcription repressor
IKZF2	4.66432	4.96926	-0.304933	1.23536	-2.26463	0.0248338	0.0351307	1.23536	Tissue_Damage	Exhaustion_Wherry	22807	IKAROS family zinc finger 2
PALMD	4.6659	4.95154	-0.285643	1.21895	-1.04438	0.297834	0.33739	1.21895	ABMR	Adam	54873	palmdelphin
CD55	1.00113	1.27204	-0.270908	1.20657	-1.94151	0.0538964	0.0700895	1.20657	ABMR	Venner	1604	CD55 molecule (Cromer blood group)
TGIF1	2.40833	2.67133	-0.263001	1.19997	-1.97859	0.0495225	0.0649843	1.19997	Tissue_Damage	GoCAR_Oconnell	7050	TGFB induced factor homeobox 1
ERG	3.72223	3.97167	-0.249442	1.18875	-1.69266	0.0924043	0.114518	1.18875	ABMR	Venner	2078	ETS transcription factor ERG
CX3CL1	1.69421	1.93924	-0.245034	1.18512	-1.45675	0.147081	0.176254	1.18512	ABMR	Venner	6376	C-X3-C motif chemokine ligand 1
ACVRL1	1.98437	2.22438	-0.240009	1.181	-1.85575	0.0652683	0.0837514	1.181	ABMR	Venner	94	activin A receptor like type 1
LAP3	-0.392024	-0.162726	-0.229298	1.17226	-1.60829	0.109678	0.133083	1.17226	TCMR	Sellares	51056	leucine aminopeptidase 3
DDX50	1.67944	1.89251	-0.213071	1.15915	-2.15149	0.0328889	0.0443618	1.15915	HK		79009	DExD-box helicase 50
PPM1F	3.21368	3.40849	-0.194812	1.14458	-1.78732	0.0757166	0.0963062	1.14458	ABMR	Venner	9647	protein phosphatase, Mg2+/Mn2+ dependent 1F
HEG1	0.66528	0.857691	-0.192411	1.14267	-1.31542	0.190189	0.224206	1.14267	ABMR	Venner	57493	heart development protein with EGF like domains 1
VMP1	1.77165	1.92115	-0.149499	1.10918	-2.35334	0.0197816	0.0285406	1.10918	Tissue_Damage	AKI_Einecke	81671	vacuole membrane protein 1
TRIB1	3.27068	3.40971	-0.139033	1.10117	-0.897123	0.370957	0.41376	1.10117	ABMR	Adam	10221	tribbles pseudokinase 1
CDH13	4.20899	4.34592	-0.136926	1.09956	-0.497751	0.619321	0.657886	1.09956	ABMR	Adam	1012	cadherin 13
HLA.G	10.0715	10.2068	-0.135285	1.09831	-0.293695	0.769359	0.796836	1.09831	TCMR	NIH
PSME1	3.60006	3.71742	-0.117362	1.08475	-0.840745	0.401705	0.444635	1.08475	TCMR	NIH	5720	proteasome activator subunit 1
CDH5	2.44755	2.54204	-0.0944955	1.06769	-0.654011	0.514013	0.554141	1.06769	ABMR	Adam	1003	cadherin 5
RPS6	-3.64644	-3.56315	-0.0832829	1.05943	-1.29349	0.197646	0.23093	1.05943	ABMR	Adam	6194	ribosomal protein S6
SERINC5	3.37534	3.45667	-0.0813233	1.05799	-0.790422	0.430413	0.471018	1.05799	Tissue_Damage	GoCAR_Oconnell	256987	serine incorporator 5
IGF1	3.61607	3.68551	-0.0694367	1.04931	-0.134439	0.893219	0.902556	1.04931	TCMR	NIH	3479	insulin like growth factor 1
SOX7	6.21506	6.278	-0.0629419	1.04459	-0.331966	0.740335	0.777888	1.04459	ABMR	Adam	83595	SRY-box 7
MET	1.51058	1.55156	-0.0409828	1.02881	-0.303123	0.762177	0.795077	1.02881	Tissue_Damage	GoCAR_Oconnell	4233	MET proto-oncogene, receptor tyrosine kinase
RPS6KB1.2	2.34093	2.37997	-0.0390381	1.02743	-0.561536	0.575193	0.613257	1.02743	ABMR	Adam
POLR2A	2.31982	2.34635	-0.0265359	1.01856	-0.220382	0.825846	0.846273	1.01856	HK		5430	RNA polymerase II subunit A
RPS6KB1.1	3.67056	3.69661	-0.0260499	1.01822	-0.276087	0.782826	0.806812	1.01822	ABMR	Adam
TEK	2.58303	2.57882	0.00420263	0.997091	0.0297542	0.976299	0.976299	-1.00292	ABMR	Adam	7010	TEK receptor tyrosine kinase
HSPA1A	1.09805	1.07873	0.0193224	0.986696	0.0942661	0.925012	0.928213	-1.01348	TCMR	NIH	3303	heat shock protein family A (Hsp70) member 1A
OAZ1	-1.72394	-1.75127	0.0273287	0.981236	0.380084	0.704371	0.742791	-1.01912	HK		4946	ornithine decarboxylase antizyme 1
COL4A4	2.30625	2.27059	0.0356554	0.975588	0.127636	0.898592	0.904832	-1.02502	Cells		1286	collagen type IV alpha 4 chain
LGALS3	0.449313	0.408626	0.0406868	0.972192	0.273833	0.784555	0.806812	-1.0286	Cells	Macrophages	3958	galectin 3
GATA3	2.5265	2.48501	0.0414815	0.971657	0.181611	0.85611	0.87113	-1.02917	ABMR	Adam	2625	GATA binding protein 3
NOS2	7.36169	7.31728	0.0444112	0.969685	0.152662	0.878851	0.891142	-1.03126	Tolerance	TOLS_Colvin	4843	nitric oxide synthase 2
SHROOM3	2.46644	2.41732	0.049116	0.966528	0.205608	0.83735	0.855041	-1.03463	Tissue_Damage	CADI_Progression	57619	shroom family member 3
HDAC3	2.47588	2.39604	0.0798489	0.946157	1.27283	0.204866	0.236698	-1.05691	HK		8841	histone deacetylase 3
TNFSF10.1	9.21489	9.12305	0.0918401	0.938325	0.295236	0.768184	0.796836	-1.06573	TCMR	NIH
GUSB	1.53587	1.4213	0.114569	0.923658	1.62655	0.105737	0.129382	-1.08265	HK		2990	glucuronidase beta
PDPN	5.12771	5.01078	0.116929	0.922149	0.303273	0.762063	0.795077	-1.08442	Tolerance	TOLS_Colvin	10630	podoplanin
BCL2	2.24386	2.11194	0.131927	0.912611	0.763669	0.446153	0.484586	-1.09576	TCMR	Sellares	596	BCL2 apoptosis regulator
TRAF4	2.71552	2.57383	0.141693	0.906455	1.13344	0.258671	0.295333	-1.1032	Tissue_Damage		9618	TNF receptor associated factor 4
LTBR	1.56156	1.41818	0.143374	0.905399	1.29419	0.197403	0.23093	-1.10449	Tolerance		4055	lymphotoxin beta receptor
CD34	0.467567	0.304625	0.162942	0.893202	1.07482	0.28402	0.323003	-1.11957	ABMR	Adam	947	CD34 molecule
CD59	-2.20119	-2.37023	0.169048	0.88943	1.18728	0.23682	0.271454	-1.12432	ABMR	Venner	966	CD59 molecule (CD59 blood group)
HAVCR2	2.77934	2.58201	0.197331	0.872163	0.635869	0.525741	0.564684	-1.14658	Tissue_Damage	AKI_Einecke	84868	hepatitis A virus cellular receptor 2
SLC25A15	3.0842	2.86102	0.223174	0.856679	1.03832	0.300639	0.339243	-1.1673	Tissue_Damage		10166	solute carrier family 25 member 15
PLAT	2.03887	1.81548	0.223388	0.856551	1.28935	0.199078	0.23093	-1.16747	ABMR	Adam	5327	plasminogen activator, tissue type
CFLAR	-0.251736	-0.52275	0.271015	0.828737	1.64645	0.10157	0.124811	-1.20666	ABMR	Venner	8837	CASP8 and FADD like apoptosis regulator
COL3A1	-1.22378	-1.52512	0.301341	0.811498	0.608923	0.543411	0.58151	-1.23229	Tissue_Damage	Matrix	1281	collagen type III alpha 1 chain
COL5A1	2.17724	1.84734	0.329899	0.795592	0.804113	0.422486	0.464095	-1.25693	Tissue_Damage	Matrix	1289	collagen type V alpha 1 chain
AIRE	12.1044	11.7493	0.355108	0.781811	0.825369	0.410351	0.452479	-1.27908	Tolerance		326	autoimmune regulator
IL1RL1	3.63398	3.26819	0.365796	0.776041	0.976154	0.330414	0.371396	-1.28859	TCMR	Sellares	9173	interleukin 1 receptor like 1
EDA.2	10.0495	9.67969	0.369802	0.773889	1.20007	0.231829	0.266788	-1.29218	Tissue_Damage
MIF	-1.51227	-1.88848	0.37621	0.770459	3.40302	0.000836046	0.00136979	-1.29793	Tolerance		4282	macrophage migration inhibitory factor
RXRA	2.19534	1.79397	0.401371	0.757139	3.23543	0.00146706	0.0023636	-1.32076	Tissue_Damage	GoCAR_Oconnell	6256	retinoid X receptor alpha
SLC22A2	-1.17572	-1.62316	0.447436	0.733345	0.96617	0.33537	0.375511	-1.36361	Tissue_Damage		6582	solute carrier family 22 member 2
SLC19A3	5.78683	5.30797	0.478866	0.717541	2.31939	0.0215971	0.030853	-1.39365	Tissue_Damage		80704	solute carrier family 19 member 3
VIP	9.11551	8.60823	0.50728	0.703548	1.71883	0.0875158	0.109395	-1.42137	TCMR		7432	vasoactive intestinal peptide
CETP	4.98018	4.46114	0.519037	0.697837	1.72955	0.085576	0.107433	-1.433	ABMR	Halloran	1071	cholesteryl ester transfer protein
NPHS2	4.27005	3.74482	0.525224	0.694851	0.711495	0.47778	0.517001	-1.43916	Cells		7827	NPHS2 stomatin family member, podocin
COL4A3	2.07864	1.51851	0.560138	0.678237	1.98968	0.0482751	0.0636353	-1.47441	Cells		1285	collagen type IV alpha 3 chain
SDHA	-0.645209	-1.23832	0.593108	0.662913	5.6754	6.06827e-08	2.62656e-07	-1.50849	HK		6389	succinate dehydrogenase complex flavoprotein subunit A
COL1A1	0.412531	-0.214888	0.627419	0.647334	0.890733	0.374367	0.415963	-1.5448	Tissue_Damage	Matrix	1277	collagen type I alpha 1 chain
CHCHD10	1.24876	0.61934	0.629418	0.646437	2.91437	0.00405796	0.00629309	-1.54694	Tissue_Damage	GoCAR_Oconnell	400916	coiled-coil-helix-coiled-coil-helix domain containing 10
EDA.1	5.80531	5.12676	0.678549	0.624794	5.23822	4.87938e-07	1.68455e-06	-1.60053	Tissue_Damage
UBB	-1.90946	-2.62867	0.719218	0.607427	5.75168	4.17325e-08	1.92102e-07	-1.64629	HK		7314	ubiquitin B
HLA.DRB3	2.96229	2.22411	0.738174	0.599497	0.384709	0.700947	0.741878	-1.66806	ABMR	Halloran
COL4A5	4.3487	3.60058	0.748125	0.595377	2.88487	0.00443777	0.00680928	-1.67961	Cells		1287	collagen type IV alpha 5 chain
EHD3	3.36125	2.5965	0.764742	0.588559	4.27196	3.26101e-05	6.47735e-05	-1.69907	Cells		30845	EH domain containing 3
VEGFA	0.930479	0.0954871	0.834992	0.560586	4.81233	3.34239e-06	8.89259e-06	-1.78385	ABMR		7422	vascular endothelial growth factor A
SOST	4.84866	3.87657	0.972095	0.509765	2.15172	0.0328703	0.0443618	-1.96169	ABMR	Halloran	50964	sclerostin
TMEM178A	4.49638	3.36452	1.13186	0.456328	4.86877	2.60641e-06	7.26788e-06	-2.19141	Tissue_Damage		130733	transmembrane protein 178A
SLC4A1	2.70785	1.29206	1.4158	0.374803	3.0253	0.00288099	0.00449187	-2.66807	Tissue_Damage		6521	solute carrier family 4 member 1 (Diego blood group)
CRHBP	3.16847	1.73021	1.43826	0.369012	3.40983	0.00081681	0.00134588	-2.70994	ABMR	Halloran	1393	corticotropin releasing hormone binding protein
NPHS1	4.01822	2.45783	1.56039	0.339059	2.22778	0.0272443	0.0383536	-2.94934	Cells		4868	NPHS1 adhesion molecule, nephrin
ASB15	4.2922	1.83311	2.4591	0.18186	3.49465	0.000609326	0.00102141	-5.49872	Tissue_Damage	GoCAR_Oconnell	142685	ankyrin repeat and SOCS box containing 15
