# Supplementary material for: Expression of Rejection-Associated Transcripts in Early Protocol Renal Transplant Biopsies Is Associated with Tacrolimus Exposure and Graft Outcome
Source: Int J Mol Sci. 2024 Mar 10;25(6):3189. doi: 10.3390/ijms25063189 (PMC10970018; doi:10.3390/ijms25063189)
Supplement: Supplementary file 1 [file ijms-25-03189-s001.zip › Supplementary_table2.xls]

## Sheet: Group I (normal biopsies)
GeneName	Tacro	cor	pvalue	FDR	Gene_Function_Banff
IKZF3	TAC-C0	0.73084	0.000860322	0.00467741	TCMR
CD2	TAC-C0	0.685469	0.00238833	0.00921531	TCMR
SLAMF7	TAC-C0	0.678112	0.00277278	0.0101745	TCMR
CASP1	TAC-C0	0.670754	0.00320626	0.0111716	TCMR
TIGIT	TAC-C0	0.662171	0.00378009	0.0125478	TCMR
SLAMF8	TAC-C0	0.656039	0.0042389	0.01361	TCMR
CXCR3	TAC-C0	0.638872	0.00576809	0.0166687	TCMR
FCGR1B.FCGR1A	TAC-C0	0.630288	0.00668411	0.0184476	Cells
SH2D1A	TAC-C0	0.62661	0.00711082	0.0192596	TCMR
NKG7	TAC-C0	0.621705	0.00771348	0.0204203	TCMR
FCGR3A	TAC-C0	0.602085	0.0105456	0.0253879	ABMR
IL2RB	TAC-C0	0.593501	0.0120192	0.0278845	TCMR
IL21R	TAC-C0	0.555488	0.0206138	0.0415216	TCMR
IL27RA	TAC-C0	0.516248	0.0338783	0.0602539	TCMR
IL18RAP	TAC-C0	0.513795	0.0348836	0.0615487	ABMR
ADAMDEC1	TAC-C0	0.506438	0.0380364	0.0657127	TCMR
GBP2	TAC-C0	0.505212	0.0385823	0.0663058	TCMR
CCR7.2	TAC-C0	0.501533	0.0402556	0.0685184	Tolerance
GZMA	TAC-C0	0.492949	0.044374	0.0741996	TCMR
CCL4	TAC-C0	0.486818	0.0475049	0.0784095	ABMR
TNF	TAC-C0	0.485592	0.0481505	0.079147	ABMR
IL12RB1	TAC-C0	0.480687	0.0507991	0.0826663	TCMR
TLR8	TAC-C0	0.480687	0.0507991	0.0826663	TCMR
CD7	TAC-C0	0.469651	0.0571561	0.0904947	TCMR
AIM2	TAC-C0	0.468424	0.0578973	0.091618	TCMR
GZMB	TAC-C0	0.465972	0.0594012	0.0934019	TCMR
MS4A7	TAC-C0	0.461067	0.0624958	0.0972551	Eculizumab_Resp
SLA	TAC-C0	0.454936	0.0665298	0.102389	TCMR
MS4A6A	TAC-C0	0.448804	0.0707525	0.107222	Eculizumab_Resp
AOAH	TAC-C0	0.447578	0.0716201	0.108214	TCMR
SELE	TAC-C0	0.441447	0.0760755	0.113647	ABMR
GBP5	TAC-C0	0.436542	0.0797829	0.117878	TCMR
ADAM8	TAC-C0	0.43409	0.0816851	0.120257	TCMR
CD4	TAC-C0	0.432863	0.0826485	0.121337	TCMR
LCP2	TAC-C0	0.429185	0.085588	0.124962	TCMR
CD8A	TAC-C0	0.427958	0.0865844	0.126074	TCMR
CTSS	TAC-C0	0.42428	0.0896239	0.129572	Tissue_Damage
CCL5	TAC-C0	0.415696	0.097014	0.138122	TCMR
MS4A1	TAC-C0	0.415696	0.097014	0.138122	Tolerance
TNFSF8	TAC-C0	0.413243	0.0992032	0.140498	TCMR
EOMES	TAC-C0	0.410791	0.101427	0.142997	Tissue_Damage
IL2RA	TAC-C0	0.408339	0.103687	0.145522	TCMR
IFNG	TAC-C0	0.407112	0.10483	0.14699	ABMR
SIRPB2	TAC-C0	0.403434	0.108313	0.150688	TCMR
THEMIS	TAC-C0	0.397302	0.114299	0.15759	TCMR
GNLY	TAC-C0	0.387492	0.124356	0.169116	ABMR
CXCL9	TAC-C0	0.383814	0.128281	0.173535	TCMR
BTLA	TAC-C0	0.378909	0.133648	0.179468	TCMR
CD3D	TAC-C0	0.377682	0.135014	0.180751	TCMR
DUSP2	TAC-C0	0.372778	0.140573	0.186859	TCMR
CCL19	TAC-C0	0.371551	0.141987	0.188346	TCMR
SCML4	TAC-C0	0.369099	0.144844	0.191442	TCMR
ACKR1.2	TAC-C0	0.367873	0.146288	0.192637	ABMR
CXCR4	TAC-C0	0.366646	0.147741	0.194156	TCMR
ITGAX	TAC-C0	0.360515	0.155155	0.202459	Tolerance
RUNX3	TAC-C0	0.360515	0.155155	0.202459	TCMR
PTPN7	TAC-C0	0.348253	0.170733	0.218773	TCMR
CXCL8	TAC-C0	0.347026	0.172346	0.220433	TCMR
FGD2	TAC-C0	0.342121	0.178902	0.227507	TCMR
CCL2	TAC-C0	0.342121	0.178902	0.227507	TCMR
INPP5D	TAC-C0	0.339669	0.182241	0.231138	TCMR
CD6	TAC-C0	0.339669	0.182241	0.231138	TCMR
CD96	TAC-C0	0.333538	0.190769	0.24031	TCMR
PSTPIP1	TAC-C0	0.32618	0.201344	0.250926	TCMR
TBX21	TAC-C0	0.32618	0.201344	0.250926	ABMR
CD72	TAC-C0	0.321275	0.208603	0.258719	TCMR
CCR7.1	TAC-C0	0.321275	0.208603	0.258719	Tolerance
CD84	TAC-C0	0.320049	0.210444	0.260582	TCMR
ST8SIA4	TAC-C0	0.317597	0.214157	0.264653	TCMR
SELL	TAC-C0	0.310239	0.22555	0.276369	TCMR
TRAT1	TAC-C0	0.307787	0.229432	0.280186	TCMR
IDO1	TAC-C0	0.30656	0.231389	0.282223	Tolerance
LTA	TAC-C0	0.300429	0.241332	0.292478	Tolerance
IL10	TAC-C0	0.299203	0.243352	0.293918	TCMR
CCR4	TAC-C0	0.297977	0.245383	0.295945	Tolerance
LST1	TAC-C0	0.295524	0.249477	0.3003	ABMR
CXCL10	TAC-C0	0.26119	0.31125	0.361362	TCMR
ASB15	TAC-C0	-0.257511	0.31836	0.368186	Tissue_Damage
PSMB9	TAC-C0	0.256285	0.320752	0.370524	TCMR
LTB	TAC-C0	0.252606	0.327988	0.378183	Tolerance
CXCR6	TAC-C0	0.25138	0.330421	0.380492	TCMR
MEGF11	TAC-C0	0.25138	0.330421	0.380492	Tissue_Damage
SP140	TAC-C0	0.250153	0.332864	0.382595	TCMR
CD244	TAC-C0	0.235438	0.362992	0.412766	Tissue_Damage
LAIR1	TAC-C0	0.234212	0.36557	0.415275	TCMR
HLA.F	TAC-C0	0.232986	0.368158	0.417718	TCMR
CD74	TAC-C0	0.229307	0.375982	0.425083	ABMR
LAG3	TAC-C0	0.225628	0.383897	0.432796	TCMR
PLA2G2D	TAC-C0	0.225628	0.383897	0.432796	TCMR
CD163	TAC-C0	0.224402	0.386556	0.435296	Cells
CPA3	TAC-C0	-0.224402	0.386556	0.435296	Cells
VCAN	TAC-C0	0.196199	0.450422	0.497352	Tissue_Damage
PDCD1	TAC-C0	0.194972	0.453314	0.500142	TCMR
ISG20	TAC-C0	0.18271	0.482745	0.527835	TCMR
CXCL11	TAC-C0	0.171674	0.510003	0.553256	ABMR
IL10RA	TAC-C0	0.148375	0.569811	0.609	TCMR
CLEC4C	TAC-C0	0.14347	0.582772	0.62157	Tolerance
IL2	TAC-C0	0.137339	0.599143	0.636977	Tissue_Damage
ICOS	TAC-C0	0.136113	0.60244	0.640131	TCMR
TNFRSF18	TAC-C0	0.13366	0.609054	0.646386	Tolerance
LCN2	TAC-C0	0.126303	0.62907	0.66547	Tissue_Damage
SH2D1B	TAC-C0	0.122624	0.639171	0.674881	ABMR
TIMP1	TAC-C0	0.11404	0.662973	0.697417	TCMR
CCR5.2	TAC-C0	0.101778	0.697506	0.730161	TCMR
CTLA4	TAC-C0	0.0907419	0.729075	0.758141	TCMR
KLRF1	TAC-C0	0.0821582	0.75392	0.780541	ABMR
LTF	TAC-C0	0.0698958	0.789806	0.812955	Tissue_Damage
SDR16C5	TAC-C0	0.0576334	0.826097	0.845271	ABMR
TPSAB1	TAC-C0	-0.0576334	0.826097	0.845271	Cells
FGFBP2	TAC-C0	-0.0183936	0.94414	0.950717	ABMR
MYB	TAC-C0	-0.00122624	0.996273	0.996754	TCMR

## Sheet: Group II (TCMRABMR)
GeneName	Tacro	cor	pvalue	FDR	Gene_Function_Banff
MEGF11	TAC-C0	0.6655	0.0181751	0.0486232	Tissue_Damage
CXCL11	TAC-C0	-0.59895	0.0395981	0.0886677	ABMR
LTF	TAC-C0	0.535903	0.0725075	0.139841	Tissue_Damage
VCAN	TAC-C0	0.521892	0.0817882	0.154059	Tissue_Damage
CXCL10	TAC-C0	-0.504379	0.0944845	0.171797	TCMR
IDO1	TAC-C0	-0.486866	0.108443	0.191555	Tolerance
TNFRSF18	TAC-C0	-0.455342	0.136882	0.228792	Tolerance
GBP5	TAC-C0	-0.413311	0.181721	0.28715	TCMR
PDCD1	TAC-C0	-0.413311	0.181721	0.28715	TCMR
ASB15	TAC-C0	-0.413311	0.181721	0.28715	Tissue_Damage
CXCL9	TAC-C0	-0.402803	0.194202	0.302243	TCMR
CPA3	TAC-C0	0.402803	0.194202	0.302243	Cells
GNLY	TAC-C0	-0.381787	0.220708	0.334778	ABMR
LTA	TAC-C0	-0.381787	0.220708	0.334778	Tolerance
TIMP1	TAC-C0	0.374782	0.230003	0.346678	TCMR
LTB	TAC-C0	-0.339755	0.27992	0.402961	Tolerance
GZMB	TAC-C0	-0.294221	0.353265	0.484779	TCMR
CLEC4C	TAC-C0	-0.290718	0.359293	0.491714	Tolerance
SH2D1B	TAC-C0	-0.283713	0.37151	0.504105	ABMR
IL12RB1	TAC-C0	-0.280211	0.377698	0.51023	TCMR
ISG20	TAC-C0	-0.280211	0.377698	0.51023	TCMR
TPSAB1	TAC-C0	0.280211	0.377698	0.51023	Cells
PLA2G2D	TAC-C0	-0.259195	0.415929	0.551794	TCMR
SLAMF8	TAC-C0	-0.255692	0.422481	0.55923	TCMR
CCL19	TAC-C0	-0.25219	0.429083	0.564388	TCMR
KLRF1	TAC-C0	-0.248687	0.435736	0.571903	ABMR
CCL4	TAC-C0	-0.241682	0.449189	0.584623	ABMR
TBX21	TAC-C0	-0.241682	0.449189	0.584623	ABMR
MS4A1	TAC-C0	-0.238179	0.455989	0.589225	Tolerance
RUNX3	TAC-C0	-0.224168	0.483666	0.616322	TCMR
IFNG	TAC-C0	-0.224168	0.483666	0.616322	ABMR
SLAMF7	TAC-C0	-0.220666	0.490702	0.624019	TCMR
ADAMDEC1	TAC-C0	0.220666	0.490702	0.624019	TCMR
CD163	TAC-C0	0.213661	0.504913	0.638303	Cells
PSMB9	TAC-C0	-0.206655	0.519302	0.652777	TCMR
MYB	TAC-C0	0.206655	0.519302	0.652777	TCMR
GBP2	TAC-C0	-0.203153	0.526563	0.657251	TCMR
CD72	TAC-C0	-0.203153	0.526563	0.657251	TCMR
IL2RB	TAC-C0	-0.192645	0.548603	0.677416	TCMR
PTPN7	TAC-C0	-0.18564	0.563504	0.690468	TCMR
CD6	TAC-C0	0.18564	0.563504	0.690468	TCMR
HLA.F	TAC-C0	-0.182137	0.571016	0.696803	TCMR
TRAT1	TAC-C0	-0.175132	0.586158	0.709807	TCMR
LAIR1	TAC-C0	0.171629	0.593787	0.71795	TCMR
SELE	TAC-C0	-0.171629	0.593787	0.71795	ABMR
CCR7.1	TAC-C0	0.168126	0.601454	0.722519	Tolerance
CD2	TAC-C0	-0.164624	0.609158	0.730849	TCMR
TIGIT	TAC-C0	-0.161121	0.616899	0.734084	TCMR
ICOS	TAC-C0	-0.161121	0.616899	0.734084	TCMR
CCR7.2	TAC-C0	0.157618	0.624676	0.742444	Tolerance
CXCR3	TAC-C0	-0.154116	0.632488	0.748439	TCMR
ST8SIA4	TAC-C0	-0.147111	0.648215	0.760927	TCMR
LCP2	TAC-C0	-0.147111	0.648215	0.760927	TCMR
SIRPB2	TAC-C0	0.147111	0.648215	0.760927	TCMR
FGD2	TAC-C0	-0.143608	0.656129	0.769383	TCMR
LAG3	TAC-C0	-0.140105	0.664076	0.773084	TCMR
TNF	TAC-C0	-0.1331	0.680064	0.785334	ABMR
FCGR3A	TAC-C0	-0.129597	0.688104	0.793701	ABMR
FGFBP2	TAC-C0	-0.129597	0.688104	0.793701	ABMR
CD8A	TAC-C0	-0.122592	0.704273	0.804883	TCMR
MS4A6A	TAC-C0	0.119089	0.7124	0.807156	Eculizumab_Resp
CD4	TAC-C0	0.112084	0.728736	0.818468	TCMR
MS4A7	TAC-C0	-0.112084	0.728736	0.818468	Eculizumab_Resp
CD7	TAC-C0	-0.108582	0.736944	0.826718	TCMR
NKG7	TAC-C0	-0.108582	0.736944	0.826718	TCMR
ACKR1.2	TAC-C0	0.108582	0.736944	0.826718	ABMR
INPP5D	TAC-C0	-0.105079	0.745177	0.829998	TCMR
SH2D1A	TAC-C0	-0.105079	0.745177	0.829998	TCMR
IL2	TAC-C0	-0.101576	0.753434	0.838558	Tissue_Damage
IL27RA	TAC-C0	0.0945711	0.77002	0.850923	TCMR
IKZF3	TAC-C0	-0.0945711	0.77002	0.850923	TCMR
CCR4	TAC-C0	-0.0910684	0.778346	0.853112	Tolerance
CXCL8	TAC-C0	0.0875658	0.786694	0.86169	TCMR
CASP1	TAC-C0	0.0840632	0.795063	0.862879	TCMR
AIM2	TAC-C0	-0.0840632	0.795063	0.862879	TCMR
SELL	TAC-C0	-0.0805605	0.803451	0.871141	TCMR
CD3D	TAC-C0	-0.0805605	0.803451	0.871141	TCMR
BTLA	TAC-C0	-0.0805605	0.803451	0.871141	TCMR
IL10RA	TAC-C0	-0.0770579	0.811859	0.874658	TCMR
SP140	TAC-C0	-0.0770579	0.811859	0.874658	TCMR
LCN2	TAC-C0	0.0735553	0.820285	0.88323	Tissue_Damage
CD96	TAC-C0	-0.0630474	0.845664	0.896404	TCMR
IL10	TAC-C0	0.0630474	0.845664	0.896404	TCMR
CCL2	TAC-C0	0.0595447	0.854155	0.904964	TCMR
DUSP2	TAC-C0	-0.0560421	0.86266	0.907883	TCMR
GZMA	TAC-C0	-0.0560421	0.86266	0.907883	TCMR
FCGR1B.FCGR1A	TAC-C0	-0.0560421	0.86266	0.907883	Cells
CCR5.2	TAC-C0	0.0525395	0.871178	0.91644	TCMR
TNFSF8	TAC-C0	0.0455342	0.888252	0.928587	TCMR
TLR8	TAC-C0	0.0455342	0.888252	0.928587	TCMR
CXCR4	TAC-C0	0.0455342	0.888252	0.928587	TCMR
IL18RAP	TAC-C0	0.0420316	0.896806	0.93114	ABMR
CTLA4	TAC-C0	0.0420316	0.896806	0.93114	TCMR
ITGAX	TAC-C0	-0.0350263	0.913943	0.943698	Tolerance
IL21R	TAC-C0	-0.0350263	0.913943	0.943698	TCMR
CTSS	TAC-C0	0.0315237	0.922525	0.952086	Tissue_Damage
EOMES	TAC-C0	-0.0315237	0.922525	0.952086	Tissue_Damage
LST1	TAC-C0	-0.0280211	0.931114	0.952378	ABMR
THEMIS	TAC-C0	-0.0280211	0.931114	0.952378	TCMR
CD244	TAC-C0	0.0280211	0.931114	0.952378	Tissue_Damage
IL2RA	TAC-C0	-0.0280211	0.931114	0.952378	TCMR
CD84	TAC-C0	0.0280211	0.931114	0.952378	TCMR
AOAH	TAC-C0	-0.0245184	0.93971	0.960572	TCMR
ADAM8	TAC-C0	-0.0245184	0.93971	0.960572	TCMR
SCML4	TAC-C0	-0.0245184	0.93971	0.960572	TCMR
CXCR6	TAC-C0	-0.0210158	0.948312	0.962807	TCMR
CCL5	TAC-C0	0.0210158	0.948312	0.962807	TCMR
SDR16C5	TAC-C0	0.0140105	0.96553	0.974368	ABMR
SLA	TAC-C0	0.0105079	0.974145	0.982681	TCMR
CD74	TAC-C0	-0.0105079	0.974145	0.982681	ABMR
PSTPIP1	TAC-C0	0.00350263	0.99138	0.99442	TCMR

## Sheet: Group III (protocol biopsie)
GeneName	Tacro	cor	pvalue	FDR	Gene_Function_Banff
IL27RA	TAC-C0	0.352328	2.59247e-05	3.15544e-05	TCMR
IKZF3	TAC-C0	0.333512	7.2571e-05	8.65671e-05	TCMR
TLR8	TAC-C0	0.329964	8.74734e-05	0.000103845	TCMR
FCGR1B.FCGR1A	TAC-C0	0.32644	0.000105067	0.000124305	Cells
DUSP2	TAC-C0	0.297732	0.000431124	0.000497008	TCMR
SLAMF8	TAC-C0	0.285074	0.000768507	0.000876199	TCMR
LTB	TAC-C0	0.284162	0.000800348	0.0009115	Tolerance
CXCL8	TAC-C0	0.282165	0.00087439	0.00099364	TCMR
CXCR4	TAC-C0	0.266329	0.0017242	0.00193494	TCMR
CD2	TAC-C0	0.265031	0.00181965	0.00203948	TCMR
SLAMF7	TAC-C0	0.256411	0.00258525	0.00288094	TCMR
TNF	TAC-C0	0.255003	0.00273485	0.00304384	ABMR
CXCR6	TAC-C0	0.247395	0.00368728	0.00408122	TCMR
CASP1	TAC-C0	0.246226	0.00385751	0.0042666	TCMR
FCGR3A	TAC-C0	0.230943	0.00682959	0.00747671	ABMR
CD74	TAC-C0	0.227042	0.00785804	0.00857843	ABMR
MS4A6A	TAC-C0	0.226593	0.00798468	0.00871515	Eculizumab_Resp
CCL2	TAC-C0	0.225988	0.00815864	0.0089019	TCMR
CTSS	TAC-C0	0.225727	0.00823432	0.00898289	Tissue_Damage
CD3D	TAC-C0	0.216366	0.0114066	0.0123806	TCMR
ICOS	TAC-C0	0.215535	0.011734	0.0127225	TCMR
ST8SIA4	TAC-C0	0.212727	0.012903	0.0139657	TCMR
CD7	TAC-C0	0.211379	0.0134995	0.0145986	TCMR
GBP5	TAC-C0	0.205446	0.0164206	0.0176899	TCMR
ADAM8	TAC-C0	0.204177	0.0171123	0.0184255	TCMR
ITGAX	TAC-C0	0.203807	0.0173186	0.0186443	Tolerance
LAG3	TAC-C0	0.203409	0.0175432	0.0188795	TCMR
CTLA4	TAC-C0	0.20264	0.0179834	0.0193499	TCMR
ASB15	TAC-C0	-0.201822	0.0184628	0.019852	Tissue_Damage
PDCD1	TAC-C0	0.200071	0.019526	0.0209662	TCMR
CXCR3	TAC-C0	0.198921	0.0202525	0.0217276	TCMR
TNFSF8	TAC-C0	0.195786	0.0223529	0.0239273	TCMR
CD8A	TAC-C0	0.195423	0.0226075	0.0241915	TCMR
SLA	TAC-C0	0.193543	0.023968	0.025634	TCMR
CD163	TAC-C0	0.193078	0.0243153	0.026001	Cells
CD4	TAC-C0	0.191563	0.0254763	0.027205	TCMR
GZMA	TAC-C0	0.190661	0.0261896	0.0279572	TCMR
IL21R	TAC-C0	0.189278	0.0273174	0.029131	TCMR
EOMES	TAC-C0	0.188853	0.0276717	0.0294987	Tissue_Damage
CD72	TAC-C0	0.187405	0.0289095	0.0307866	TCMR
INPP5D	TAC-C0	0.186658	0.029566	0.031448	TCMR
CD6	TAC-C0	0.186193	0.0299814	0.0318789	TCMR
CXCL11	TAC-C0	0.184153	0.0318617	0.0338609	ABMR
THEMIS	TAC-C0	0.183998	0.0320086	0.0340054	TCMR
CCR7.1	TAC-C0	0.180016	0.0359833	0.0381498	Tolerance
IL2RB	TAC-C0	0.17982	0.0361888	0.0383546	TCMR
RUNX3	TAC-C0	0.17967	0.0363474	0.0385161	TCMR
LAIR1	TAC-C0	0.178959	0.0371056	0.0392961	TCMR
SP140	TAC-C0	0.176903	0.0393739	0.0416593	TCMR
TNFRSF18	TAC-C0	0.176254	0.0401134	0.0424345	Tolerance
LST1	TAC-C0	0.174426	0.0422588	0.0446736	ABMR
MS4A7	TAC-C0	0.173329	0.0435927	0.0460367	Eculizumab_Resp
SELL	TAC-C0	0.171706	0.0456288	0.0481379	TCMR
CXCL10	TAC-C0	0.169745	0.0481952	0.0507765	TCMR
LTF	TAC-C0	0.168822	0.0494444	0.052022	Tissue_Damage
IL10RA	TAC-C0	0.168526	0.0498503	0.0524402	TCMR
LTA	TAC-C0	0.167841	0.0508003	0.0534306	Tolerance
PSMB9	TAC-C0	0.165964	0.0534826	0.0561947	TCMR
IL12RB1	TAC-C0	0.164523	0.0556197	0.0583809	TCMR
PSTPIP1	TAC-C0	0.163986	0.0564335	0.0592052	TCMR
IL2RA	TAC-C0	0.161569	0.06022	0.0630924	TCMR
LCP2	TAC-C0	0.16108	0.061011	0.0638997	TCMR
CD96	TAC-C0	0.158797	0.0648172	0.0678403	TCMR
NKG7	TAC-C0	0.156719	0.0684477	0.0715678	TCMR
AOAH	TAC-C0	0.153866	0.0737003	0.0768918	TCMR
CCR7.2	TAC-C0	0.149872	0.0815945	0.0848572	Tolerance
FGD2	TAC-C0	0.147271	0.0870897	0.090451	TCMR
ISG20	TAC-C0	0.146119	0.0896173	0.0929985	TCMR
CLEC4C	TAC-C0	0.143805	0.0948696	0.0983177	Tolerance
GZMB	TAC-C0	0.140691	0.102317	0.105877	TCMR
TBX21	TAC-C0	0.136275	0.113661	0.117342	ABMR
MEGF11	TAC-C0	0.134674	0.118007	0.121728	Tissue_Damage
CCL19	TAC-C0	0.134612	0.118178	0.121864	TCMR
MYB	TAC-C0	0.134348	0.11891	0.122598	TCMR
CXCL9	TAC-C0	0.133983	0.119925	0.123603	TCMR
TPSAB1	TAC-C0	0.131938	0.125733	0.12944	Cells
TRAT1	TAC-C0	0.126775	0.141363	0.14517	TCMR
SIRPB2	TAC-C0	0.125897	0.144162	0.147971	TCMR
CD244	TAC-C0	0.125017	0.14701	0.150795	Tissue_Damage
GBP2	TAC-C0	0.124222	0.149617	0.153367	TCMR
BTLA	TAC-C0	0.124065	0.150138	0.153876	TCMR
TIMP1	TAC-C0	0.123409	0.152323	0.156089	TCMR
CCR4	TAC-C0	0.123015	0.153645	0.157418	Tolerance
SH2D1A	TAC-C0	0.12192	0.157368	0.161101	TCMR
TIGIT	TAC-C0	0.121808	0.157754	0.161468	TCMR
LCN2	TAC-C0	0.121178	0.15993	0.163669	Tissue_Damage
HLA.F	TAC-C0	0.115855	0.179223	0.183171	TCMR
IL2	TAC-C0	0.114963	0.182618	0.18658	Tissue_Damage
AIM2	TAC-C0	0.112597	0.191851	0.195852	TCMR
CCL4	TAC-C0	0.109185	0.205751	0.209801	ABMR
IL10	TAC-C0	0.107567	0.212588	0.216666	TCMR
SCML4	TAC-C0	0.106763	0.216046	0.220118	TCMR
PTPN7	TAC-C0	0.105253	0.22265	0.226661	TCMR
MS4A1	TAC-C0	0.0973538	0.259518	0.263632	Tolerance
CCL5	TAC-C0	0.0864842	0.31676	0.320785	TCMR
ADAMDEC1	TAC-C0	0.0854798	0.322434	0.326372	TCMR
IFNG	TAC-C0	0.0829819	0.336827	0.340775	ABMR
VCAN	TAC-C0	0.078542	0.363403	0.367363	Tissue_Damage
GNLY	TAC-C0	0.0658616	0.446173	0.449864	ABMR
IDO1	TAC-C0	0.0630297	0.46601	0.469636	Tolerance
SDR16C5	TAC-C0	-0.0591051	0.494282	0.497967	ABMR
SELE	TAC-C0	0.0571202	0.50892	0.512465	ABMR
CPA3	TAC-C0	0.0532194	0.538325	0.541549	Cells
FGFBP2	TAC-C0	-0.0501656	0.56192	0.564919	ABMR
IL18RAP	TAC-C0	0.0437288	0.61321	0.616085	ABMR
PLA2G2D	TAC-C0	0.0436382	0.613947	0.616725	TCMR
CCR5.2	TAC-C0	0.0326755	0.705696	0.708203	TCMR
SH2D1B	TAC-C0	0.0252653	0.77031	0.772548	ABMR
KLRF1	TAC-C0	-0.0178026	0.837015	0.83877	ABMR
ACKR1.2	TAC-C0	0.0152355	0.860258	0.861367	ABMR
CD84	TAC-C0	0.0110915	0.898024	0.898747	TCMR
